# Supplementary material for: Immunogenicity and efficacy of fourth BNT162b2 and mRNA1273 COVID-19 vaccine doses; three months follow-up
Source: Nat Commun. 2022 Dec 13;13:7711. doi: 10.1038/s41467-022-35480-2 (PMC9745767; doi:10.1038/s41467-022-35480-2)
Supplement: Supplementary file 3 — Source Data [file 41467_2022_35480_MOESM3_ESM.xlsx]

## Sheet: Figure 2
value_name	days_after_vaccination	value	Vaccine received
igg	0	489.7	BNT
neut	0	512	BNT
igg	7	10162.4	BNT
neut	7	16384	BNT
igg	16	24912.7	BNT
neut	16	32768	BNT
igg	21.6479	20148.6	BNT
neut	21.6479	32768	BNT
igg	0	205.5	BNT
neut	0	1024	BNT
igg	7	1164.4	BNT
neut	7	8192	BNT
igg	14	1176.1	BNT
neut	14	4096	BNT
igg	22.5597	1007.6	BNT
neut	22.5597	4096	BNT
igg	64	1178.9	BNT
neut	64	1024	BNT
tcell	64	135	BNT
igg	0	5	BNT
neut	0	16	BNT
igg	7	5.3	BNT
neut	7	1	BNT
igg	14	2801.8	BNT
neut	14	16384	BNT
igg	22	2797.5	BNT
neut	22	16384	BNT
igg	0	448.1	BNT
neut	0	256	BNT
tcell	0	0	BNT
igg	7	2123.6	BNT
neut	7	4096	BNT
igg	14	3385.6	BNT
neut	14	4096	BNT
tcell	14	20	BNT
igg	21.5694	3057.3	BNT
neut	21.5694	4096	BNT
igg	64	1693.2	BNT
neut	64	1024	BNT
tcell	64	0	BNT
igg	28	2680.8	BNT
igg	35	2414.6	BNT
igg	42	2239.2	BNT
igg	50	1708.8	BNT
neut	28	2048	BNT
neut	35	4096	BNT
neut	42	2048	BNT
neut	50	1024	BNT
igg	0	471.7	BNT
neut	0	4096	BNT
igg	7	3146.4	BNT
neut	7	4096	BNT
igg	14	3584.5	BNT
neut	14	8192	BNT
igg	21.4611	3066.1	BNT
neut	21.4611	8192	BNT
igg	0	305.7	BNT
neut	0	512	BNT
igg	7	1731.8	BNT
neut	7	4096	BNT
igg	14	4037.8	BNT
neut	14	8192	BNT
tcell	14	0	BNT
igg	21.6493	3086.3	BNT
neut	21.6493	4096	BNT
igg	0	435.8	BNT
neut	0	512	BNT
tcell	0	0	BNT
igg	7	3226.1	BNT
neut	7	8192	BNT
igg	14	4687.1	BNT
neut	14	4096	BNT
igg	0	279.6	BNT
neut	0	512	BNT
igg	6	391.9	BNT
neut	6	512	BNT
igg	14	1456	BNT
neut	14	2048	BNT
igg	23	1470.1	BNT
neut	23	2048	BNT
igg	58.5076	829.5	BNT
neut	58.5076	512	BNT
igg	92	597.2	BNT
neut	92	512	BNT
igg	0	586.1	BNT
neut	0	1024	BNT
igg	7	2412.6	BNT
neut	7	16384	BNT
igg	14	4539.9	BNT
neut	14	2048	BNT
igg	21.4639	3784.4	BNT
neut	21.4639	2048	BNT
igg	63	2000.2	BNT
neut	63	1024	BNT
igg	93	1310.1	BNT
igg	0	292.3	BNT
neut	0	256	BNT
igg	7	1030	BNT
neut	7	2048	BNT
igg	14	6273.3	BNT
neut	14	4096	BNT
igg	21.5368	4697.1	BNT
neut	21.5368	4096	BNT
igg	0	107.6	BNT
neut	0	128	BNT
tcell	0	252.5	BNT
igg	7	888.4	BNT
neut	7	2048	BNT
igg	14	1075.7	BNT
neut	14	512	BNT
tcell	14	305	BNT
igg	21.5792	884.4	BNT
neut	21.5792	512	BNT
igg	0	258.3	BNT
neut	0	1	BNT
igg	7	2134	BNT
neut	7	8192	BNT
igg	12	2834.5	BNT
neut	12	4096	BNT
igg	21.6549	2206.6	BNT
neut	21.6549	4096	BNT
igg	62	1212.8	BNT
neut	62	1024	BNT
igg	91	741.5	BNT
neut	91	512	BNT
igg	0	464.5	BNT
neut	0	256	BNT
igg	7	1702.6	BNT
neut	7	4096	BNT
igg	0	235.6	BNT
neut	0	512	BNT
tcell	0	0	BNT
igg	7	1308.7	BNT
neut	7	2048	BNT
igg	14	3662.4	BNT
neut	14	4096	BNT
tcell	14	20	BNT
igg	21.5243	3080.3	BNT
neut	21.5243	8192	BNT
igg	48	1651.4	BNT
neut	48	2048	BNT
igg	66	1378.9	BNT
neut	66	2048	BNT
igg	0	371.7	BNT
neut	0	512	BNT
igg	7	1065.5	BNT
neut	7	2048	BNT
igg	14	1575.8	BNT
neut	14	1024	BNT
igg	21.5424	1470.8	BNT
neut	21.5424	1024	BNT
igg	31	1457.9	BNT
neut	31	1024	BNT
igg	0	454.1	BNT
neut	0	512	BNT
igg	7	4375.4	BNT
neut	7	16384	BNT
igg	14	8112	BNT
neut	14	32768	BNT
igg	21.6896	5789	BNT
neut	21.6896	32768	BNT
igg	63	2882.4	BNT
neut	63	4096	BNT
igg	92	1745.6	BNT
neut	92	2048	BNT
igg	0	251.7	BNT
neut	0	256	BNT
igg	7	5058.1	BNT
neut	7	8192	BNT
igg	14	8642.9	BNT
neut	14	8192	BNT
tcell	14	220	BNT
igg	21.5882	6319.7	BNT
neut	21.5882	4096	BNT
igg	43	3208.3	BNT
neut	43	1024	BNT
igg	64	1965.8	BNT
neut	64	1024	BNT
tcell	64	30	BNT
igg	92	809.8	BNT
neut	92	512	BNT
tcell	92	35	BNT
igg	0	135.9	BNT
neut	0	256	BNT
igg	7	452.6	BNT
neut	7	512	BNT
igg	14	747.5	BNT
neut	14	1024	BNT
igg	21.5326	691.6	BNT
neut	21.5326	2048	BNT
igg	63	485.5	BNT
neut	63	256	BNT
tcell	63	177.5	BNT
igg	92	340.9	BNT
neut	92	256	BNT
igg	0	111.8	BNT
neut	0	128	BNT
igg	6	126.6	BNT
neut	6	128	BNT
igg	13	2184.5	BNT
neut	13	2048	BNT
igg	20.5472	1867.6	BNT
neut	20.5472	2048	BNT
igg	30	1537.5	BNT
neut	30	1024	BNT
igg	63	1010	BNT
neut	63	256	BNT
igg	91	563.1	BNT
neut	91	128	BNT
igg	0	518.5	BNT
neut	0	1024	BNT
tcell	0	0	BNT
igg	7	2494.9	BNT
neut	7	8192	BNT
igg	13	3174.1	BNT
neut	13	8192	BNT
tcell	13	45	BNT
igg	20.5819	3359.6	BNT
neut	20.5819	4096	BNT
igg	0	403.5	BNT
neut	0	1024	BNT
tcell	0	0	BNT
igg	7	2475.8	BNT
neut	7	4096	BNT
igg	14	7111.2	BNT
neut	14	16384	BNT
tcell	14	0	BNT
igg	20.6	6591.7	BNT
neut	20.6	8192	BNT
igg	34	5925.2	BNT
neut	34	2048	BNT
igg	48	5123.4	BNT
neut	48	4096	BNT
igg	63	3699	BNT
neut	63	4096	BNT
igg	89	2147.3	BNT
neut	89	512	BNT
igg	0	627	BNT
neut	0	2048	BNT
igg	7	2045	BNT
neut	7	4096	BNT
igg	14	6682.4	BNT
neut	14	8192	BNT
igg	21.5493	5949.4	BNT
neut	21.5493	8192	BNT
igg	63	3599.8	BNT
neut	63	1024	BNT
igg	0	301.7	BNT
neut	0	512	BNT
tcell	0	0	BNT
igg	7	1408.8	BNT
neut	7	4096	BNT
igg	14	1592.6	BNT
neut	14	1024	BNT
tcell	14	185	BNT
igg	21.5576	1543.8	BNT
neut	21.5576	1024	BNT
igg	63	845.1	BNT
neut	63	2048	BNT
tcell	63	22.5	BNT
igg	92	556.3	BNT
neut	92	1024	BNT
igg	0	181.4	BNT
neut	0	256	BNT
igg	7	1381.6	BNT
neut	7	2048	BNT
igg	16	2719	BNT
neut	16	4096	BNT
igg	21.5674	2481.6	BNT
neut	21.5674	2048	BNT
igg	63	1406.6	BNT
neut	63	1024	BNT
igg	0	347.4	BNT
neut	0	512	BNT
tcell	0	587.5	BNT
igg	7	969.6	BNT
neut	7	4096	BNT
igg	14	2140	BNT
neut	14	2048	BNT
tcell	14	990	BNT
igg	21.5021	2193.9	BNT
neut	21.5021	4096	BNT
neut	64	512	BNT
tcell	64	230	BNT
igg	93	1199.1	BNT
neut	93	1024	BNT
tcell	93	87.5	BNT
igg	0	397.9	BNT
neut	0	256	BNT
igg	8	2060.4	BNT
neut	8	4096	BNT
igg	15	1692.2	BNT
neut	15	2048	BNT
igg	22	1516.5	BNT
neut	22	4096	BNT
igg	57	853.1	BNT
neut	57	512	BNT
igg	86	651.3	BNT
neut	86	128	BNT
igg	0	272.4	BNT
neut	0	1024	BNT
tcell	0	42.5	BNT
igg	8	507.5	BNT
neut	8	1024	BNT
igg	14	798.2	BNT
neut	14	2048	BNT
tcell	14	35	BNT
igg	21.4431	783.1	BNT
neut	21.4431	1024	BNT
igg	64	568.5	BNT
neut	64	512	BNT
igg	92	419.7	BNT
neut	92	256	BNT
igg	0	347.5	BNT
neut	0	128	BNT
tcell	0	0	BNT
igg	7	1881.8	BNT
neut	7	4096	BNT
igg	14	2671.6	BNT
neut	14	2048	BNT
tcell	14	0	BNT
igg	21.4618	2515.6	BNT
neut	21.4618	2048	BNT
igg	63	1293.1	BNT
neut	63	128	BNT
igg	86	889.6	BNT
neut	86	128	BNT
igg	0	327.6	BNT
neut	0	1024	BNT
igg	7	1146.6	BNT
neut	7	1024	BNT
igg	14	3146.1	BNT
neut	14	4096	BNT
igg	21.484	2512.2	BNT
neut	21.484	4096	BNT
igg	63	1538.7	BNT
neut	63	1024	BNT
igg	92	985.7	BNT
neut	92	512	BNT
igg	0	215.4	BNT
neut	0	256	BNT
igg	7	887.1	BNT
neut	7	2048	BNT
igg	14	985.3	BNT
neut	14	1024	BNT
igg	21.5354	751.6	BNT
neut	21.5354	1024	BNT
igg	63	454.8	BNT
neut	63	512	BNT
igg	91	291.2	BNT
neut	91	128	BNT
igg	0	222.3	BNT
neut	0	256	BNT
tcell	0	0	BNT
igg	6	465.1	BNT
neut	6	1024	BNT
igg	13	3733.2	BNT
neut	13	8192	BNT
igg	20.4111	3950.5	BNT
neut	20.4111	8192	BNT
igg	66	2909	BNT
neut	66	4096	BNT
igg	108.447	1761	BNT
igg	0	562	BNT
neut	0	128	BNT
igg	7	1779.5	BNT
neut	7	2048	BNT
igg	14	3976.9	BNT
neut	14	2048	BNT
igg	21.7188	3978.3	BNT
neut	21.7188	4096	BNT
igg	45	2640.1	BNT
neut	45	2048	BNT
igg	63	1721.9	BNT
neut	63	256	BNT
igg	92	1123.6	BNT
neut	92	512	BNT
igg	0	577.2	BNT
neut	0	256	BNT
tcell	0	0	BNT
igg	6	1539.5	BNT
neut	6	4096	BNT
igg	14	3804.1	BNT
neut	14	2048	BNT
tcell	14	0	BNT
igg	20.4674	3528.3	BNT
neut	20.4674	4096	BNT
igg	0	491.5	BNT
neut	0	128	BNT
tcell	0	0	BNT
igg	7	877.2	BNT
neut	7	1024	BNT
igg	14	2275.2	BNT
neut	14	2048	BNT
tcell	14	0	BNT
igg	21.5479	2227.5	BNT
neut	21.5479	2048	BNT
igg	63	1411.9	BNT
neut	63	512	BNT
igg	92	1077.7	BNT
neut	92	256	BNT
igg	0	620.2	BNT
neut	0	512	BNT
igg	7	842.2	BNT
neut	7	2048	BNT
igg	21.5639	2937.2	BNT
neut	21.5639	1024	BNT
igg	0	424.2	BNT
neut	0	1024	BNT
tcell	0	0	BNT
igg	8	2026	BNT
neut	8	4096	BNT
igg	14	2993.3	BNT
neut	14	4096	BNT
tcell	14	45	BNT
igg	21.541	3868.1	BNT
neut	21.541	1024	BNT
igg	64	2895.7	BNT
neut	64	1024	BNT
tcell	64	0	BNT
igg	93	1842.2	BNT
neut	93	1024	BNT
igg	0	271	BNT
neut	0	512	BNT
igg	7	1350.8	BNT
neut	7	4096	BNT
igg	14	2601.2	BNT
neut	14	4096	BNT
igg	21.5264	2100	BNT
neut	21.5264	4096	BNT
igg	0	263.6	BNT
neut	0	512	BNT
igg	8	2934.6	BNT
neut	8	8192	BNT
igg	14	2974.2	BNT
neut	14	2048	BNT
igg	21.5458	2512.4	BNT
neut	21.5458	2048	BNT
igg	28	1948.1	BNT
neut	28	2048	BNT
igg	0	174.3	BNT
neut	0	256	BNT
igg	7	1172.6	BNT
neut	7	2048	BNT
igg	14	3193	BNT
neut	14	2048	BNT
igg	21.5431	2207.1	BNT
neut	21.5431	2048	BNT
igg	63	981.5	BNT
neut	63	256	BNT
igg	90	609.9	BNT
neut	90	128	BNT
igg	0	187.4	BNT
neut	0	256	BNT
igg	7	438.1	BNT
neut	7	512	BNT
igg	0	678.1	BNT
neut	0	2048	BNT
tcell	0	277.5	BNT
igg	7	2559.3	BNT
neut	7	8192	BNT
igg	14	3763.6	BNT
neut	14	8192	BNT
tcell	14	0	BNT
igg	21.4701	3146	BNT
neut	21.4701	4096	BNT
igg	48	2437.3	BNT
neut	48	4096	BNT
igg	63	1786.1	BNT
neut	63	512	BNT
igg	93	1366.7	BNT
neut	93	1024	BNT
tcell	93	110	BNT
igg	0	237.2	BNT
neut	0	512	BNT
igg	7	857	BNT
neut	7	1024	BNT
igg	14	1233.2	BNT
neut	14	2048	BNT
igg	21.5382	1047.2	BNT
neut	21.5382	1024	BNT
igg	70	444.2	BNT
neut	70	512	BNT
igg	91	332.4	BNT
neut	91	128	BNT
igg	0	74	BNT
neut	0	1024	BNT
igg	7	571.1	BNT
neut	7	1024	BNT
igg	14	2076.3	BNT
neut	14	2048	BNT
igg	21.6562	1573	BNT
neut	21.6562	2048	BNT
igg	45	1097.8	BNT
neut	45	512	BNT
igg	63	772	BNT
neut	63	256	BNT
igg	91	433.6	BNT
neut	91	128	BNT
igg	0	387	BNT
neut	0	1024	BNT
igg	7	1970.3	BNT
neut	7	4096	BNT
igg	14	2685.7	BNT
neut	14	4096	BNT
igg	22.4653	1984	BNT
neut	22.4653	4096	BNT
igg	63	969.1	BNT
neut	63	256	BNT
igg	93	567.2	BNT
neut	93	256	BNT
igg	0	246.5	BNT
neut	0	512	BNT
igg	7	999.8	BNT
neut	7	1024	BNT
igg	14	1895.6	BNT
neut	14	4096	BNT
igg	21.5417	1533.3	BNT
neut	21.5417	2048	BNT
igg	58	1016.4	BNT
neut	58	1024	BNT
igg	63	920.7	BNT
neut	63	1024	BNT
igg	93	522.7	BNT
neut	93	512	BNT
igg	0	735.6	BNT
neut	0	2048	BNT
tcell	0	0	BNT
igg	14	1796.6	BNT
neut	14	2048	BNT
tcell	14	0	BNT
igg	21.4979	1715.7	BNT
neut	21.4979	2048	BNT
igg	63	1034.4	BNT
neut	63	1024	BNT
igg	93	679.3	BNT
neut	93	512	BNT
igg	0	111.4	BNT
neut	0	64	BNT
igg	7	480	BNT
neut	7	2048	BNT
igg	14	862.2	BNT
neut	14	1024	BNT
igg	21.6569	780.2	BNT
neut	21.6569	2048	BNT
igg	63	397.7	BNT
neut	63	256	BNT
igg	91	297.9	BNT
neut	91	128	BNT
igg	0	396.2	BNT
neut	0	256	BNT
tcell	0	375	BNT
igg	7	2470.4	BNT
neut	7	2048	BNT
igg	14	4298.1	BNT
neut	14	2048	BNT
tcell	14	0	BNT
igg	22.475	3823.8	BNT
neut	22.475	4096	BNT
igg	63	1709.3	BNT
neut	63	1024	BNT
igg	93	989	BNT
neut	93	256	BNT
igg	0	410.2	BNT
neut	0	1024	BNT
tcell	0	405	BNT
igg	8	1819.8	BNT
neut	8	8192	BNT
igg	15	2732.2	BNT
neut	15	4096	BNT
igg	21.5451	2838.5	BNT
neut	21.5451	4096	BNT
igg	0	347	BNT
neut	0	1024	BNT
tcell	0	0	BNT
igg	8	5222.8	BNT
neut	8	8192	BNT
igg	14	9837.6	BNT
neut	14	16384	BNT
tcell	14	0	BNT
igg	22.5556	8655.9	BNT
neut	22.5556	16384	BNT
igg	63	3795.4	BNT
neut	63	2048	BNT
tcell	63	0	BNT
igg	93	1926.3	BNT
neut	93	512	BNT
tcell	93	0	BNT
igg	0	334	BNT
neut	0	256	BNT
igg	8	1179.3	BNT
neut	8	4096	BNT
igg	14	995.5	BNT
neut	14	1024	BNT
igg	0	228.1	BNT
neut	0	128	BNT
igg	7	1452.2	BNT
neut	7	2048	BNT
igg	14	2455.2	BNT
neut	14	8192	BNT
igg	21.4688	2302.9	BNT
neut	21.4688	8192	BNT
igg	63	1105.4	BNT
neut	63	512	BNT
igg	91	771.1	BNT
neut	91	256	BNT
igg	0	362.3	BNT
neut	0	1024	BNT
igg	7	1301.5	BNT
neut	7	2048	BNT
igg	14	2667.4	BNT
neut	14	2048	BNT
igg	21.5771	2329.7	BNT
neut	21.5771	1024	BNT
igg	44	1741.1	BNT
neut	44	4096	BNT
igg	0	576.8	BNT
neut	0	1024	BNT
igg	7	3002.3	BNT
neut	7	8192	BNT
igg	14	3095.4	BNT
neut	14	8192	BNT
igg	21.5368	2216.3	BNT
neut	21.5368	4096	BNT
igg	63	958.6	BNT
neut	63	2048	BNT
tcell	63	245	BNT
igg	92	601.4	BNT
neut	92	2048	BNT
tcell	92	0	BNT
igg	0	324.7	BNT
neut	0	512	BNT
igg	7	4202.7	BNT
neut	7	8192	BNT
igg	15	5443.2	BNT
neut	15	4096	BNT
igg	21.6118	4711.3	BNT
neut	21.6118	4096	BNT
igg	63	1538.9	BNT
neut	63	512	BNT
igg	0	435	BNT
neut	0	256	BNT
tcell	0	167.5	BNT
igg	7	2867.5	BNT
neut	7	8192	BNT
igg	14	10577.6	BNT
neut	14	16384	BNT
tcell	14	0	BNT
igg	21.5181	10942	BNT
neut	21.5181	16384	BNT
igg	63	3261.6	BNT
neut	63	4096	BNT
igg	87	1912.1	BNT
neut	87	1024	BNT
igg	0	610.6	BNT
neut	0	256	BNT
tcell	0	0	BNT
igg	5	849.2	BNT
neut	5	1024	BNT
igg	13	8601.8	BNT
neut	13	4096	BNT
tcell	13	0	BNT
igg	14	8523.1	BNT
neut	14	4096	BNT
igg	21.5521	5379.2	BNT
neut	21.5521	4096	BNT
igg	63	2451.5	BNT
neut	63	512	BNT
igg	0	572	BNT
neut	0	512	BNT
tcell	0	125	BNT
igg	8	3528.4	BNT
neut	8	8192	BNT
igg	16	4695.4	BNT
neut	16	4096	BNT
igg	23	3651.8	BNT
neut	23	4096	BNT
igg	64	2144.3	BNT
neut	64	512	BNT
tcell	64	0	BNT
igg	107.627	1152.2	BNT
igg	0	553.9	BNT
neut	0	2048	BNT
igg	7	2408	BNT
neut	7	4096	BNT
igg	14	3464	BNT
neut	14	4096	BNT
igg	21.5014	2952	BNT
neut	21.5014	4096	BNT
igg	62	1220.8	BNT
neut	62	1024	BNT
igg	0	610.5	BNT
neut	0	4096	BNT
igg	7	2951.1	BNT
neut	7	8192	BNT
igg	14	5452.2	BNT
neut	14	8192	BNT
tcell	14	185	BNT
igg	21.5396	5250.7	BNT
neut	21.5396	8192	BNT
igg	0	372.5	BNT
neut	0	1024	BNT
tcell	0	137.5	BNT
igg	7	2018.3	BNT
neut	7	2048	BNT
igg	14	3621	BNT
neut	14	2048	BNT
tcell	14	355	BNT
igg	21.5014	3680.2	BNT
neut	21.5014	2048	BNT
igg	63	2029	BNT
neut	63	1024	BNT
tcell	63	900	BNT
igg	92	1405	BNT
neut	92	1024	BNT
tcell	92	817.5	BNT
igg	0	338	BNT
neut	0	128	BNT
igg	7	3177.8	BNT
neut	7	4096	BNT
igg	14	6844.4	BNT
neut	14	4096	BNT
igg	21.5542	5843.2	BNT
neut	21.5542	8192	BNT
igg	64	2560.7	BNT
neut	64	512	BNT
igg	92	1361.7	BNT
neut	92	16384	BNT
igg	0	624.8	BNT
neut	0	1024	BNT
igg	7	2253.9	BNT
neut	7	2048	BNT
igg	14	2821.1	BNT
neut	14	4096	BNT
igg	21.4875	2194	BNT
neut	21.4875	4096	BNT
igg	63	942.9	BNT
neut	63	512	BNT
igg	91	532.4	BNT
neut	91	128	BNT
igg	0	419.9	BNT
neut	0	512	BNT
igg	7	2110.9	BNT
neut	7	2048	BNT
igg	14	3141.6	BNT
neut	14	4096	BNT
igg	21.5354	2648.4	BNT
neut	21.5354	2048	BNT
igg	63	1554.9	BNT
neut	63	1024	BNT
igg	93	1098.9	BNT
neut	93	512	BNT
igg	0	508.8	BNT
neut	0	1024	BNT
tcell	0	0	BNT
igg	14	3770.3	BNT
neut	14	8192	BNT
tcell	14	90	BNT
igg	21.4424	3246.6	BNT
neut	21.4424	8192	BNT
igg	63	1531.2	BNT
neut	63	2048	BNT
igg	91	1109.7	BNT
neut	91	1024	BNT
igg	0	644.4	BNT
neut	0	512	BNT
igg	8	4767	BNT
neut	8	10000	BNT
igg	15	4491	BNT
neut	15	4096	BNT
igg	0	353.4	BNT
neut	0	256	BNT
tcell	0	0	BNT
igg	7	2311	BNT
neut	7	8192	BNT
igg	14	4796.5	BNT
neut	14	4096	BNT
tcell	14	0	BNT
igg	21.5861	3944.3	BNT
neut	21.5861	4096	BNT
igg	63	1827.8	BNT
neut	63	2048	BNT
tcell	63	22.5	BNT
igg	92	1332.3	BNT
neut	92	512	BNT
tcell	92	57.5	BNT
igg	0	545.9	BNT
neut	0	256	BNT
tcell	0	155	BNT
igg	7	2231.1	BNT
neut	7	2048	BNT
igg	14	3389.5	BNT
neut	14	2048	BNT
tcell	14	150	BNT
igg	21.5771	3203	BNT
neut	21.5771	2048	BNT
igg	0	563.2	BNT
neut	0	1024	BNT
igg	7	2046.1	BNT
neut	7	4096	BNT
igg	15	3058.1	BNT
neut	15	16384	BNT
igg	21.6146	2960.5	BNT
neut	21.6146	16384	BNT
igg	63	1806.4	BNT
neut	63	2048	BNT
igg	93	1300.9	BNT
neut	93	1024	BNT
igg	0	38.1	BNT
neut	0	64	BNT
igg	7	45.2	BNT
neut	7	64	BNT
igg	14	71.1	BNT
neut	14	64	BNT
tcell	14	0	BNT
igg	0	352.7	BNT
neut	0	512	BNT
igg	7	1633.6	BNT
neut	7	4096	BNT
igg	14	3408.3	BNT
neut	14	4096	BNT
igg	21.4729	3018.5	BNT
neut	21.4729	4096	BNT
igg	0	279.6	BNT
neut	0	1024	BNT
tcell	0	0	BNT
igg	8	1093.2	BNT
neut	8	4096	BNT
igg	14	1124.9	BNT
neut	14	1024	BNT
tcell	14	95	BNT
igg	21.5271	949.8	BNT
neut	21.5271	2048	BNT
igg	0	602.8	BNT
neut	0	256	BNT
igg	6	862.3	BNT
neut	6	1024	BNT
igg	22	2635.3	BNT
neut	22	4096	BNT
igg	78	1526.4	BNT
neut	78	2048	BNT
igg	0	693.8	BNT
neut	0	2048	BNT
igg	7	2860.3	BNT
neut	7	8192	BNT
igg	14	5686	BNT
neut	14	16384	BNT
igg	21.6569	5678.2	BNT
neut	21.6569	16384	BNT
igg	63	3643	BNT
neut	63	4096	BNT
igg	93	2705.2	BNT
neut	93	1024	BNT
igg	0	418.4	BNT
neut	0	1024	BNT
igg	7	1248.5	BNT
neut	7	2048	BNT
igg	21.6396	5779.3	BNT
neut	21.6396	4096	BNT
igg	57	4150.8	BNT
neut	57	2048	BNT
igg	99	3512.5	BNT
neut	99	4096	BNT
tcell	99	492.5	BNT
igg	0	310.5	BNT
neut	0	256	BNT
igg	7	703	BNT
neut	7	1024	BNT
igg	14	3986.8	BNT
neut	14	8192	BNT
tcell	14	0	BNT
igg	21.5347	3870.8	BNT
neut	21.5347	4096	BNT
igg	63	2003	BNT
neut	63	2048	BNT
tcell	63	0	BNT
igg	91	1427.6	BNT
neut	91	1024	BNT
tcell	91	0	BNT
igg	0	185.5	BNT
neut	0	64	BNT
igg	7	2209	BNT
neut	7	4096	BNT
igg	14	6781.1	BNT
neut	14	4096	BNT
igg	21.641	5452.8	BNT
neut	21.641	8192	BNT
igg	0	119.5	BNT
neut	0	256	BNT
igg	7	546.2	BNT
neut	7	1024	BNT
igg	14	956.6	BNT
neut	14	1024	BNT
igg	20.591	871.1	BNT
neut	20.591	512	BNT
igg	63	383.2	BNT
neut	63	1024	BNT
igg	0	210.4	BNT
neut	0	256	BNT
tcell	0	187.5	BNT
igg	7	655.9	BNT
neut	7	1024	BNT
igg	14	1854.9	BNT
neut	14	2048	BNT
tcell	14	420	BNT
igg	21.5347	1451.9	BNT
neut	21.5347	2048	BNT
igg	0	508.5	BNT
neut	0	256	BNT
igg	7	2343	BNT
neut	7	2048	BNT
igg	14	5299.1	BNT
neut	14	2048	BNT
igg	21.5194	5095.1	BNT
neut	21.5194	2048	BNT
igg	0	419.9	BNT
neut	0	512	BNT
igg	7	1215.5	BNT
neut	7	1024	BNT
igg	14	4437.2	BNT
neut	14	8192	BNT
tcell	14	0	BNT
igg	21.4854	4742.4	BNT
neut	21.4854	8192	BNT
igg	0	408.3	BNT
neut	0	1024	BNT
igg	7	3402	BNT
neut	7	8192	BNT
igg	14	5001.3	BNT
neut	14	8192	BNT
igg	21.5056	4451.9	BNT
neut	21.5056	4096	BNT
igg	51	2419.7	BNT
neut	51	1024	BNT
igg	64	1877	BNT
neut	64	1024	BNT
igg	93	1044.2	BNT
neut	93	512	BNT
igg	0	496.2	BNT
neut	0	256	BNT
igg	7	1571	BNT
neut	7	2048	BNT
igg	14	5492.3	BNT
neut	14	8192	BNT
tcell	14	0	BNT
igg	21.6507	4939.1	BNT
neut	21.6507	8192	BNT
igg	63	2174.1	BNT
neut	63	2048	BNT
igg	91	1207.1	BNT
neut	91	1024	BNT
igg	0	259.9	BNT
neut	0	256	BNT
igg	1	230.8	BNT
neut	1	512	BNT
igg	7	1915.8	BNT
neut	7	4096	BNT
igg	14	4864.8	BNT
neut	14	4096	BNT
igg	21.4931	3596.2	BNT
neut	21.4931	4096	BNT
igg	63	1209.7	BNT
neut	63	512	BNT
igg	92	648.1	BNT
neut	92	512	BNT
igg	0	367.9	BNT
neut	0	512	BNT
tcell	0	297.5	BNT
igg	7	1780.7	BNT
neut	7	2048	BNT
igg	14	3796.1	BNT
neut	14	2048	BNT
tcell	14	280	BNT
igg	21.575	3170.4	BNT
neut	21.575	2048	BNT
igg	63	1701	BNT
neut	63	256	BNT
tcell	63	75	BNT
igg	92	1035.6	BNT
neut	92	512	BNT
tcell	92	165	BNT
igg	0	224.8	BNT
neut	0	512	BNT
igg	5	371.1	BNT
neut	5	1024	BNT
igg	0	623.6	BNT
neut	0	512	BNT
igg	7	1534.2	BNT
neut	7	2048	BNT
igg	14	2501.3	BNT
neut	14	2048	BNT
igg	21.6521	2280.8	BNT
neut	21.6521	2048	BNT
igg	63	1708.2	BNT
neut	63	2048	BNT
igg	0	327.5	BNT
neut	0	128	BNT
igg	7	1918.3	BNT
neut	7	4096	BNT
igg	14	1990.2	BNT
neut	14	4096	BNT
igg	21.5306	1714.2	BNT
neut	21.5306	4096	BNT
igg	107.668	560.2	BNT
igg	0	396.2	BNT
neut	0	512	BNT
igg	7	3450.9	BNT
neut	7	8192	BNT
igg	14	9956.9	BNT
neut	14	16384	BNT
igg	21.6882	13521.6	BNT
neut	21.6882	8192	BNT
igg	64	8180.4	BNT
neut	64	8192	BNT
igg	0	215.1	BNT
neut	0	128	BNT
igg	7	1106.3	BNT
neut	7	1024	BNT
igg	14	1231.9	BNT
neut	14	2048	BNT
igg	21.5292	978.6	BNT
neut	21.5292	2048	BNT
igg	63	551.8	BNT
neut	63	256	BNT
igg	92	347.8	BNT
neut	92	256	BNT
igg	0	209.9	BNT
neut	0	256	BNT
igg	1	201.9	BNT
neut	1	512	BNT
igg	6	201.7	BNT
neut	6	1024	BNT
igg	13	1568.5	BNT
neut	13	4096	BNT
igg	20.5757	1756.4	BNT
neut	20.5757	4096	BNT
igg	62	1713.2	BNT
neut	62	2048	BNT
igg	0	428	BNT
neut	0	512	BNT
igg	7	2603	BNT
neut	7	4096	BNT
igg	13	5969	BNT
neut	13	8192	BNT
tcell	13	180	BNT
igg	20	4817	BNT
igg	30	4649.7	BNT
igg	0	334.8	BNT
neut	0	1024	BNT
tcell	0	37.5	BNT
igg	6	1635.4	BNT
neut	6	4096	BNT
igg	14	5700.8	BNT
neut	14	16384	BNT
tcell	14	50	BNT
igg	21.6375	4636.6	BNT
neut	21.6375	16384	BNT
igg	50	1951.1	BNT
neut	50	2048	BNT
igg	63	1536.3	BNT
neut	63	4096	BNT
igg	91	794.2	BNT
neut	91	1024	BNT
igg	0	474.1	BNT
neut	0	1024	BNT
tcell	0	152.5	BNT
igg	7	3581.9	BNT
neut	7	4096	BNT
igg	14	5586.9	BNT
neut	14	8192	BNT
tcell	14	185	BNT
igg	21.4986	5094.5	BNT
neut	21.4986	8192	BNT
igg	63	2314	BNT
neut	63	2048	BNT
tcell	63	285	BNT
igg	93	1572.1	BNT
neut	93	1024	BNT
tcell	93	162.5	BNT
igg	0	368.2	BNT
neut	0	256	BNT
tcell	0	92.5	BNT
igg	7	3001.5	BNT
neut	7	8192	BNT
igg	14	3386.2	BNT
neut	14	8192	BNT
tcell	14	70	BNT
igg	21.5028	3094.5	BNT
neut	21.5028	8192	BNT
igg	63	1428.6	BNT
neut	63	2048	BNT
tcell	63	160	BNT
igg	91	1001.3	BNT
neut	91	1024	BNT
igg	0	279.8	BNT
neut	0	256	BNT
igg	7	2460.3	BNT
neut	7	8192	BNT
igg	14	3002.1	BNT
neut	14	8192	BNT
igg	21.5403	2399.1	BNT
neut	21.5403	4096	BNT
igg	63	1077.8	BNT
neut	63	1024	BNT
igg	90	755.6	BNT
neut	90	1024	BNT
igg	0	429	BNT
neut	0	2048	BNT
tcell	0	0	BNT
igg	7	1390.2	BNT
neut	7	2048	BNT
igg	14	2123.5	BNT
neut	14	2048	BNT
tcell	14	0	BNT
igg	21.6528	2075.2	BNT
neut	21.6528	2048	BNT
igg	0	558.8	BNT
neut	0	1024	BNT
igg	7	3322.9	BNT
neut	7	4096	BNT
igg	14	8719.7	BNT
neut	14	32768	BNT
igg	21.5528	8724.4	BNT
neut	21.5528	32768	BNT
igg	63	3771.3	BNT
neut	63	2048	BNT
igg	0	177.2	BNT
neut	0	128	BNT
tcell	0	0	BNT
igg	7	2174.2	BNT
neut	7	2048	BNT
igg	14	3404.5	BNT
neut	14	4096	BNT
tcell	14	320	BNT
igg	0	269.6	BNT
neut	0	1024	BNT
igg	7	1681.9	BNT
neut	7	8192	BNT
igg	14	1582.2	BNT
neut	14	2048	BNT
igg	21.5729	1369.1	BNT
neut	21.5729	4096	BNT
igg	0	154.3	BNT
neut	0	256	BNT
tcell	0	0	BNT
igg	7	2408.3	BNT
neut	7	4096	BNT
igg	14	2206.7	BNT
neut	14	4096	BNT
tcell	14	0	BNT
igg	21.5403	1796	BNT
neut	21.5403	1024	BNT
igg	0	633.2	BNT
neut	0	512	BNT
igg	0	586.4	BNT
neut	0	1024	BNT
tcell	0	102.5	BNT
igg	7	3114.5	BNT
neut	7	4096	BNT
igg	14	3520.1	BNT
neut	14	2048	BNT
tcell	14	935	BNT
igg	0	609.5	BNT
neut	0	512	BNT
igg	7	2712.1	BNT
neut	7	4096	BNT
igg	14	4272.9	BNT
neut	14	4096	BNT
igg	21.4694	3812.1	BNT
neut	21.4694	2048	BNT
igg	50	2685.4	BNT
neut	50	1024	BNT
igg	63	2382	BNT
neut	63	2048	BNT
igg	92	1380.2	BNT
neut	92	512	BNT
igg	0	219.4	BNT
neut	0	256	BNT
igg	1	215.1	BNT
neut	1	256	BNT
igg	7	1059.4	BNT
neut	7	1024	BNT
igg	14	1356.3	BNT
neut	14	1024	BNT
igg	21.4708	1138.8	BNT
neut	21.4708	2048	BNT
igg	0	559.5	BNT
neut	0	1024	BNT
igg	7	1251.7	BNT
neut	7	1024	BNT
igg	14	3318.7	BNT
neut	14	4096	BNT
igg	21.5382	3093.5	BNT
neut	21.5382	4096	BNT
igg	62	1995.3	BNT
neut	62	2048	BNT
igg	0	309.3	BNT
neut	0	512	BNT
igg	7	910.2	BNT
neut	7	4096	BNT
igg	14	1743	BNT
neut	14	16384	BNT
igg	21.4903	1579.1	BNT
neut	21.4903	16384	BNT
igg	65	953.2	BNT
neut	65	2048	BNT
igg	0	439	BNT
neut	0	512	BNT
igg	7	1404.2	BNT
neut	7	4096	BNT
igg	14	3756.2	BNT
neut	14	4096	BNT
igg	21.7181	3638	BNT
neut	21.7181	4096	BNT
igg	61	1778.5	BNT
neut	61	1024	BNT
igg	89	1102.8	BNT
neut	89	1024	BNT
tcell	89	0	BNT
igg	0	384.6	BNT
neut	0	512	BNT
igg	7	3152.5	BNT
neut	7	16384	BNT
igg	14	8065.1	BNT
neut	14	16384	BNT
igg	21.6278	5772.4	BNT
neut	21.6278	16384	BNT
igg	64	2374.7	BNT
neut	64	2048	BNT
igg	100	1190.2	BNT
neut	100	2048	BNT
tcell	100	57.5	BNT
igg	0	600.3	BNT
neut	0	512	BNT
tcell	0	665	BNT
igg	6	4451.2	BNT
neut	6	8192	BNT
igg	13	4694.3	BNT
neut	13	4096	BNT
tcell	13	205	BNT
igg	20.5833	3963.8	BNT
neut	20.5833	8192	BNT
igg	62	1872	BNT
neut	62	2048	BNT
tcell	62	270	BNT
igg	92	1242.7	BNT
neut	92	1024	BNT
tcell	92	930	BNT
igg	0	79.4	BNT
neut	0	32	BNT
tcell	0	125	BNT
igg	7	1074.9	BNT
neut	7	4096	BNT
igg	14	1472.1	BNT
neut	14	2048	BNT
igg	21.4792	1078.3	BNT
neut	21.4792	2048	BNT
igg	70	351	BNT
neut	70	512	BNT
tcell	70	0	BNT
igg	93	201.1	BNT
neut	93	128	BNT
igg	0	279.5	BNT
neut	0	256	BNT
igg	7	4751.7	BNT
neut	7	16384	BNT
igg	14	5460.3	BNT
neut	14	8192	BNT
igg	21.5674	3982.8	BNT
neut	21.5674	8192	BNT
igg	63	1072.7	BNT
neut	63	512	BNT
igg	93	629.1	BNT
neut	93	512	BNT
igg	0	558.2	BNT
neut	0	1024	BNT
tcell	0	0	BNT
igg	8	3904	BNT
neut	8	4096	BNT
igg	13	3489.1	BNT
neut	13	16384	BNT
igg	21.4632	2833.6	BNT
neut	21.4632	16384	BNT
igg	48	1797.6	BNT
neut	48	4096	BNT
igg	63	1384.9	BNT
neut	63	1024	BNT
igg	92	920.8	BNT
neut	92	1024	BNT
igg	0	42.4	BNT
neut	0	64	BNT
igg	7	40.3	BNT
neut	7	16	BNT
igg	14	37.4	BNT
neut	14	16	BNT
igg	21.4632	32	BNT
neut	21.4632	16	BNT
neut	63	4096	BNT
neut	92	4096	BNT
igg	0	612.7	BNT
neut	0	4096	BNT
tcell	0	0	BNT
igg	7	1573.2	BNT
neut	7	8192	BNT
igg	14	1647.5	BNT
neut	14	2048	BNT
tcell	14	0	BNT
igg	21.541	1393.3	BNT
neut	21.541	1024	BNT
igg	49	895.4	BNT
neut	49	1024	BNT
igg	63	768.8	BNT
neut	63	512	BNT
igg	91	620.8	BNT
neut	91	512	BNT
tcell	91	0	BNT
igg	0	827	BNT
neut	0	1024	BNT
tcell	0	200	BNT
igg	7	2635.8	BNT
neut	7	4096	BNT
igg	14	5138	BNT
neut	14	4096	BNT
igg	21.5306	4894.8	BNT
neut	21.5306	4096	BNT
igg	63	1984.6	BNT
neut	63	2048	BNT
tcell	63	0	BNT
igg	0	873.1	BNT
neut	0	2048	BNT
igg	7	2646.2	BNT
neut	7	16384	BNT
igg	14	5079	BNT
neut	14	32768	BNT
igg	0	61.1	BNT
neut	0	64	BNT
igg	7	90.6	BNT
neut	7	256	BNT
igg	14	757.5	BNT
neut	14	1024	BNT
igg	22	933.7	BNT
neut	22	2048	BNT
igg	0	425	BNT
neut	0	1024	BNT
tcell	0	40	BNT
igg	7	1301.8	BNT
neut	7	2048	BNT
igg	14	4591.7	BNT
neut	14	4096	BNT
tcell	14	0	BNT
igg	21.5493	3780.9	BNT
neut	21.5493	2048	BNT
igg	65	2093.5	BNT
neut	65	2048	BNT
igg	93	1292.3	BNT
neut	93	1024	BNT
tcell	93	0	BNT
igg	0	243.5	BNT
neut	0	512	BNT
tcell	0	792.5	BNT
igg	7	2679.4	BNT
neut	7	4096	BNT
igg	14	4290.2	BNT
neut	14	4096	BNT
tcell	14	40	BNT
igg	0	473.7	BNT
neut	0	128	BNT
igg	7	2725.5	BNT
neut	7	4096	BNT
igg	14	5313.6	BNT
neut	14	4096	BNT
igg	22	3827.8	BNT
neut	22	4096	BNT
igg	63	2198.5	BNT
neut	63	2048	BNT
igg	0	443.3	BNT
neut	0	2048	BNT
tcell	0	0	BNT
igg	7	1345.9	BNT
neut	7	512	BNT
igg	0	511.3	BNT
neut	0	512	BNT
tcell	0	0	BNT
igg	7	4415.3	BNT
neut	7	4096	BNT
igg	14	9278.9	BNT
neut	14	8192	BNT
tcell	14	20	BNT
igg	21.6875	7890	BNT
neut	21.6875	8192	BNT
igg	63	3669.6	BNT
neut	63	1024	BNT
igg	91	2284.7	BNT
neut	91	1024	BNT
igg	0	589.4	BNT
neut	0	512	BNT
tcell	0	0	BNT
igg	0	394.9	BNT
neut	0	1024	BNT
tcell	0	245	BNT
igg	7	1302.1	BNT
neut	7	4096	BNT
igg	14	6321.3	BNT
neut	14	16384	BNT
tcell	14	60	BNT
igg	21.5042	5040.2	BNT
neut	21.5042	8192	BNT
igg	62	2306.8	BNT
neut	62	2048	BNT
igg	0	197.1	BNT
neut	0	1024	BNT
igg	21.4597	1717.9	BNT
neut	21.4597	4096	BNT
igg	0	287.2	BNT
neut	0	256	BNT
igg	7	2769.1	BNT
neut	7	8192	BNT
igg	14	3633.5	BNT
neut	14	8192	BNT
igg	0	456.8	BNT
neut	0	2048	BNT
tcell	0	105	BNT
igg	8	1995	BNT
neut	8	4096	BNT
igg	15	2683.2	BNT
neut	15	8192	BNT
igg	22.5299	2531	BNT
neut	22.5299	8192	BNT
igg	63	2012.5	BNT
neut	63	2048	BNT
tcell	63	305	BNT
igg	92	1179.3	BNT
neut	92	2048	BNT
tcell	92	135	BNT
igg	0	208.4	BNT
neut	0	128	BNT
igg	8	1344.3	BNT
neut	8	2048	BNT
igg	91	375.9	BNT
neut	91	128	BNT
igg	0	454.1	BNT
neut	0	1024	BNT
igg	7	1158.4	BNT
neut	7	4096	BNT
igg	14	4769	BNT
neut	14	16384	BNT
igg	21.6028	5640.1	BNT
neut	21.6028	8192	BNT
igg	63	2530.6	BNT
neut	63	1024	BNT
igg	92	1611.3	BNT
neut	92	1024	BNT
igg	0	621.7	BNT
neut	0	64	BNT
igg	7	2858.5	BNT
neut	7	8192	BNT
igg	14	5153.9	BNT
neut	14	4096	BNT
igg	21.4688	4393.5	BNT
neut	21.4688	4096	BNT
igg	26	4383.9	BNT
neut	26	2048	BNT
igg	63	2704.7	BNT
neut	63	1024	BNT
igg	91	1582.3	BNT
neut	91	512	BNT
igg	0	302.5	BNT
neut	0	256	BNT
igg	7	3530.7	BNT
neut	7	4096	BNT
igg	14	5975.2	BNT
neut	14	4096	BNT
igg	21.5333	5045.3	BNT
neut	21.5333	4096	BNT
igg	75	1323.5	BNT
neut	75	1024	BNT
igg	0	553.7	BNT
neut	0	1024	BNT
tcell	0	812.5	BNT
igg	7	2275.2	BNT
neut	7	4096	BNT
igg	14	6925.1	BNT
neut	14	8192	BNT
tcell	14	500	BNT
igg	21.6028	5771.1	BNT
neut	21.6028	4096	BNT
igg	64	2676.6	BNT
neut	64	2048	BNT
tcell	64	367.5	BNT
igg	94	1382	BNT
neut	94	2048	BNT
tcell	94	570	BNT
igg	0	127.5	BNT
neut	0	1024	BNT
tcell	0	0	BNT
igg	7	852.8	BNT
neut	7	4096	BNT
igg	15	666.7	BNT
neut	15	2048	BNT
igg	21.5813	585.8	BNT
neut	21.5813	2048	BNT
igg	62	264	BNT
neut	62	512	BNT
igg	93	189.2	BNT
neut	93	256	BNT
tcell	93	0	BNT
igg	0	496.8	BNT
neut	0	256	BNT
igg	7	2085.3	BNT
neut	7	4096	BNT
igg	13	2850.9	BNT
neut	13	2048	BNT
igg	21.5743	2823.5	BNT
neut	21.5743	2048	BNT
igg	49	1592.3	BNT
neut	49	1024	BNT
igg	63	1355.4	BNT
neut	63	512	BNT
igg	87	1062.4	BNT
neut	87	256	BNT
igg	92	900.5	BNT
neut	92	128	BNT
igg	0	210.4	BNT
neut	0	256	BNT
tcell	0	0	BNT
igg	7	1020.8	BNT
neut	7	4096	BNT
igg	14	1648.1	BNT
neut	14	2048	BNT
tcell	14	0	BNT
igg	21.6521	1392.8	BNT
neut	21.6521	2048	BNT
igg	63	556.3	BNT
neut	63	256	BNT
igg	92	390.5	BNT
neut	92	512	BNT
igg	0	458.2	BNT
neut	0	256	BNT
igg	0	445.7	BNT
neut	0	512	BNT
tcell	0	82.5	BNT
igg	7	2712	BNT
neut	7	8192	BNT
igg	14	4954.4	BNT
neut	14	4096	BNT
tcell	14	145	BNT
igg	21.5312	4203.1	BNT
neut	21.5312	4096	BNT
igg	63	5080.6	BNT
tcell	63	0	BNT
igg	0	176.2	BNT
neut	0	64	BNT
igg	7	609.3	BNT
neut	7	1024	BNT
igg	14	1491.3	BNT
neut	14	2048	BNT
igg	21.4819	1309.3	BNT
neut	21.4819	2048	BNT
igg	63	660.6	BNT
neut	63	512	BNT
igg	91	435.6	BNT
neut	91	512	BNT
igg	0	519	BNT
neut	0	512	BNT
igg	7	1075.8	BNT
neut	7	4096	BNT
igg	14	2211.2	BNT
neut	14	1024	BNT
igg	0	172.7	BNT
neut	0	128	BNT
igg	6	541	BNT
neut	6	256	BNT
igg	14	1902.5	BNT
neut	14	1024	BNT
igg	21.4938	1457.5	BNT
neut	21.4938	1024	BNT
igg	61	709.5	BNT
neut	61	256	BNT
igg	106.533	306.8	BNT
igg	0	347.7	BNT
neut	0	512	BNT
igg	7	1682.3	BNT
neut	7	4096	BNT
igg	14	2942.6	BNT
neut	14	4096	BNT
igg	21.6535	2534.7	BNT
neut	21.6535	4096	BNT
igg	47	5825.5	BNT
neut	47	2048	BNT
igg	0	418.1	BNT
neut	0	512	BNT
tcell	0	342.5	BNT
igg	7	1067	BNT
neut	7	1024	BNT
igg	14	1818.9	BNT
neut	14	2048	BNT
tcell	14	100	BNT
igg	21.5	1511.9	BNT
neut	21.5	2048	BNT
igg	0	610.8	BNT
neut	0	2048	BNT
igg	7	1836.4	BNT
neut	7	4096	BNT
igg	14	1741.9	BNT
neut	14	4096	BNT
tcell	14	35	BNT
igg	21.4743	1580.6	BNT
neut	21.4743	4096	BNT
igg	0	399.9	BNT
neut	0	1024	BNT
tcell	0	27.5	BNT
igg	7	1291.1	BNT
neut	7	4096	BNT
igg	14	1987.5	BNT
neut	14	4096	BNT
tcell	14	30	BNT
igg	19.6188	1704.8	BNT
neut	19.6188	4096	BNT
igg	63	794.8	BNT
neut	63	512	BNT
igg	92	463.9	BNT
neut	92	512	BNT
igg	0	565.8	BNT
neut	0	1024	BNT
tcell	0	0	BNT
igg	7	2214.7	BNT
neut	7	4096	BNT
igg	14	4878.4	BNT
neut	14	8192	BNT
tcell	14	95	BNT
igg	21.5021	3975.1	BNT
neut	21.5021	4096	BNT
igg	63	1782.7	BNT
neut	63	1024	BNT
igg	0	443.7	BNT
neut	0	1024	BNT
igg	7	1723.3	BNT
neut	7	4096	BNT
igg	14	4964.8	BNT
neut	14	16384	BNT
igg	21.6396	5639	BNT
neut	21.6396	8192	BNT
igg	27	5405.1	BNT
neut	27	8192	BNT
igg	63	2923.3	BNT
neut	63	4096	BNT
igg	92	1584	BNT
neut	92	1024	BNT
igg	0	62.1	BNT
neut	0	128	BNT
igg	7	976.7	BNT
neut	7	512	BNT
igg	14	2440.5	BNT
neut	14	512	BNT
igg	21.5368	1818	BNT
neut	21.5368	512	BNT
igg	0	403.9	BNT
neut	0	1024	BNT
igg	6	1977.1	BNT
neut	6	8192	BNT
igg	14	1909	BNT
neut	14	2048	BNT
igg	0	344.2	BNT
neut	0	1024	BNT
igg	22	2117.8	BNT
neut	22	2048	BNT
igg	33	1552.6	BNT
neut	33	2048	BNT
igg	0	70.7	BNT
neut	0	64	BNT
igg	7	637.6	BNT
neut	7	1024	BNT
igg	14	1904.3	BNT
neut	14	1024	BNT
igg	0	439.6	BNT
neut	0	1024	BNT
tcell	0	672.5	BNT
igg	7	2659.6	BNT
neut	7	4096	BNT
igg	14	6401.7	BNT
neut	14	8192	BNT
tcell	14	780	BNT
igg	21.4833	5253.3	BNT
neut	21.4833	8192	BNT
igg	63	2336	BNT
neut	63	2048	BNT
tcell	63	540	BNT
igg	93	1611.7	BNT
neut	93	1024	BNT
tcell	93	652.5	BNT
igg	0	370.4	BNT
neut	0	256	BNT
tcell	0	117.5	BNT
igg	9	2206.7	BNT
neut	9	1024	BNT
igg	16	2075	BNT
neut	16	2048	BNT
igg	23	1665.2	BNT
neut	23	1024	BNT
igg	63	939.1	BNT
neut	63	512	BNT
tcell	63	222.5	BNT
igg	92	583.8	BNT
neut	92	512	BNT
tcell	92	65	BNT
igg	0	325.4	BNT
neut	0	256	BNT
tcell	0	0	BNT
igg	7	1045	BNT
neut	7	8192	BNT
igg	16	3099.9	BNT
neut	16	8192	BNT
igg	21.5451	2462.3	BNT
neut	21.5451	4096	BNT
igg	63	1263.3	BNT
neut	63	2048	BNT
igg	98	878.8	BNT
neut	98	512	BNT
igg	0	425.5	mRNA
neut	0	512	mRNA
tcell	0	165	mRNA
igg	8.53264	5308.9	mRNA
neut	8.53264	16384	mRNA
igg	14.5528	6080	mRNA
neut	14.5528	16384	mRNA
igg	25	5238.5	mRNA
neut	25	8192	mRNA
tcell	14.5528	112.5	mRNA
igg	61	2788	mRNA
neut	61	2048	mRNA
tcell	61	207.5	mRNA
igg	82	1765.7	mRNA
neut	82	2048	mRNA
tcell	82	150	mRNA
igg	0	620.5	mRNA
neut	0	512	mRNA
igg	7.43125	3302	mRNA
neut	7.43125	4096	mRNA
igg	14.4986	2983.9	mRNA
neut	14.4986	8192	mRNA
tcell	14.4986	507.5	mRNA
igg	21	3199.6	mRNA
neut	21	2048	mRNA
igg	0	169	mRNA
neut	0	128	mRNA
igg	7	1390.8	mRNA
neut	7	4096	mRNA
igg	21	2540.6	mRNA
neut	21	1024	mRNA
igg	66	7834.4	mRNA
neut	66	512	mRNA
igg	90	7448.8	mRNA
igg	0	502.3	mRNA
neut	0	1024	mRNA
tcell	0	40	mRNA
igg	7.49861	2308.2	mRNA
neut	7.49861	1024	mRNA
igg	21	4586.2	mRNA
neut	21	8192	mRNA
igg	61	2476.9	mRNA
neut	61	2048	mRNA
tcell	61	45	mRNA
igg	84	2012.1	mRNA
neut	84	1024	mRNA
tcell	84	177.5	mRNA
igg	0	510.1	mRNA
neut	0	256	mRNA
igg	7.49861	4334.2	mRNA
neut	7.49861	8192	mRNA
igg	14.5222	4177.4	mRNA
neut	14.5222	8192	mRNA
tcell	14.5222	470	mRNA
igg	21	3694.7	mRNA
neut	21	16384	mRNA
igg	62	2128.2	mRNA
neut	62	4096	mRNA
tcell	62	545	mRNA
igg	90	1295.6	mRNA
neut	90	1024	mRNA
tcell	90	260	mRNA
igg	0	690.1	mRNA
neut	0	1024	mRNA
tcell	0	0	mRNA
igg	7.47292	1152.9	mRNA
neut	7.47292	1024	mRNA
igg	14.5361	2164.5	mRNA
neut	14.5361	1024	mRNA
tcell	14.5361	377.5	mRNA
igg	25	2515.9	mRNA
neut	25	2048	mRNA
igg	61	1861.1	mRNA
neut	61	2048	mRNA
tcell	61	92.5	mRNA
igg	0	285.1	mRNA
neut	0	512	mRNA
tcell	0	0	mRNA
igg	7.42431	2250.3	mRNA
neut	7.42431	4096	mRNA
igg	14.534	3927	mRNA
neut	14.534	4096	mRNA
igg	21	3609	mRNA
neut	21	4096	mRNA
igg	60	3320.6	mRNA
neut	60	2048	mRNA
igg	81	2773.5	mRNA
neut	81	2048	mRNA
igg	89	2787.4	mRNA
neut	89	2048	mRNA
igg	0	256.3	mRNA
neut	0	256	mRNA
tcell	0	180	mRNA
igg	7.38403	1020.4	mRNA
neut	7.38403	2048	mRNA
igg	15.5174	1633.4	mRNA
neut	15.5174	2048	mRNA
igg	21	1893.6	mRNA
neut	21	2048	mRNA
igg	63	1297.7	mRNA
neut	63	4096	mRNA
igg	92	992	mRNA
tcell	92	0	mRNA
igg	0	420.5	mRNA
neut	0	1024	mRNA
igg	14.5222	3160.5	mRNA
neut	14.5222	8192	mRNA
igg	21	2846.5	mRNA
neut	21	4096	mRNA
igg	62	1580	mRNA
neut	62	4096	mRNA
igg	91	945.5	mRNA
igg	0	483.1	mRNA
neut	0	1024	mRNA
igg	7.48472	3201.5	mRNA
neut	7.48472	2048	mRNA
igg	14.7042	4641	mRNA
neut	14.7042	2048	mRNA
igg	21	4488.9	mRNA
neut	21	2048	mRNA
igg	60	2406.4	mRNA
neut	60	1024	mRNA
igg	0	548.2	mRNA
neut	0	128	mRNA
igg	7.53611	5413.6	mRNA
neut	7.53611	8192	mRNA
igg	33	10436.4	mRNA
neut	33	4096	mRNA
igg	61	8804.9	mRNA
neut	61	16384	mRNA
igg	84	6568.6	mRNA
igg	0	241.4	mRNA
neut	0	512	mRNA
tcell	0	52.5	mRNA
igg	7.48542	610.4	mRNA
neut	7.48542	1024	mRNA
igg	14.516	664	mRNA
neut	14.516	256	mRNA
tcell	14.516	0	mRNA
igg	21	631.8	mRNA
neut	21	256	mRNA
igg	70	401.3	mRNA
neut	70	256	mRNA
igg	0	177.7	mRNA
neut	0	128	mRNA
tcell	0	0	mRNA
igg	7.50069	3136	mRNA
neut	7.50069	2048	mRNA
igg	14.5208	5227.2	mRNA
neut	14.5208	2048	mRNA
tcell	14.5208	52.5	mRNA
igg	0	572.4	mRNA
neut	0	256	mRNA
tcell	0	532.5	mRNA
igg	7.51042	5681.7	mRNA
neut	7.51042	8192	mRNA
igg	14.5549	5955.6	mRNA
neut	14.5549	8192	mRNA
igg	21	5554.6	mRNA
neut	21	2048	mRNA
igg	40	3784.2	mRNA
neut	40	2048	mRNA
igg	62	2727.1	mRNA
neut	62	2048	mRNA
tcell	62	300	mRNA
igg	90	1537.3	mRNA
neut	90	512	mRNA
tcell	90	207.5	mRNA
igg	0	229.5	mRNA
neut	0	128	mRNA
igg	7.41736	3705.8	mRNA
neut	7.41736	16384	mRNA
igg	13.5042	3904.1	mRNA
neut	13.5042	8192	mRNA
igg	21	3377.2	mRNA
neut	21	4096	mRNA
igg	0	132.7	mRNA
neut	0	64	mRNA
tcell	0	72.5	mRNA
igg	7.4875	1819.7	mRNA
neut	7.4875	4096	mRNA
igg	14.5125	2037.5	mRNA
neut	14.5125	2048	mRNA
tcell	14.5125	182.5	mRNA
igg	21	2011.4	mRNA
neut	21	4096	mRNA
igg	63	587.9	mRNA
neut	63	512	mRNA
igg	91	446.4	mRNA
tcell	91	55	mRNA
igg	0	148.8	mRNA
neut	0	128	mRNA
igg	7.50625	914	mRNA
neut	7.50625	128	mRNA
igg	14.5083	1085	mRNA
neut	14.5083	1024	mRNA
igg	0	271.1	mRNA
neut	0	256	mRNA
igg	6.43542	1449.2	mRNA
neut	6.43542	2048	mRNA
igg	14.6924	1908	mRNA
neut	14.6924	1024	mRNA
igg	21	1693.1	mRNA
neut	21	2048	mRNA
igg	60	1192	mRNA
neut	60	2048	mRNA
igg	0	421.8	mRNA
neut	0	256	mRNA
tcell	0	0	mRNA
igg	7.47708	5415.5	mRNA
neut	7.47708	8192	mRNA
igg	14.7243	9118.9	mRNA
neut	14.7243	32768	mRNA
igg	21	7313.8	mRNA
neut	21	8192	mRNA
igg	63	3451	mRNA
neut	63	4096	mRNA
igg	0	109.3	mRNA
neut	0	256	mRNA
igg	7.47569	1845.6	mRNA
neut	7.47569	8192	mRNA
igg	14.7882	3771	mRNA
neut	14.7882	70000	mRNA
igg	21	3055.9	mRNA
neut	21	2048	mRNA
igg	0	602.1	mRNA
neut	0	1024	mRNA
igg	14.5965	3220.7	mRNA
neut	14.5965	4096	mRNA
igg	0	707.2	mRNA
neut	0	1024	mRNA
igg	6.48681	3351.6	mRNA
neut	6.48681	16384	mRNA
igg	25	5598.2	mRNA
neut	25	2048	mRNA
igg	13.6	6672	mRNA
neut	13.6	8192	mRNA
igg	66	3134	mRNA
neut	66	2048	mRNA
igg	90	1968.5	mRNA
neut	90	2048	mRNA
igg	0	559.5	mRNA
neut	0	1024	mRNA
tcell	0	132.5	mRNA
igg	7.49236	2146	mRNA
neut	7.49236	8192	mRNA
igg	14.5174	3026	mRNA
neut	14.5174	4096	mRNA
tcell	14.5174	150	mRNA
igg	21	2877.7	mRNA
neut	21	8192	mRNA
igg	61	1763	mRNA
neut	61	512	mRNA
tcell	61	57.5	mRNA
igg	0	305.9	mRNA
neut	0	2048	mRNA
tcell	0	72.5	mRNA
igg	8.51319	8316.7	mRNA
neut	8.51319	70000	mRNA
igg	15.7708	7639.2	mRNA
neut	15.7708	16384	mRNA
igg	22	5707.4	mRNA
neut	22	8192	mRNA
igg	62	1485.3	mRNA
neut	62	2048	mRNA
tcell	62	57.5	mRNA
igg	0	419.5	mRNA
neut	0	1024	mRNA
igg	7.51528	8612.6	mRNA
neut	7.51528	70000	mRNA
igg	14.6188	8445.9	mRNA
neut	14.6188	16384	mRNA
igg	21	10913.5	mRNA
neut	21	16384	mRNA
igg	60	4102.7	mRNA
neut	60	4096	mRNA
igg	89	1876.4	mRNA
neut	89	4096	mRNA
igg	0	144.2	mRNA
neut	0	256	mRNA
igg	7.50694	1678.3	mRNA
[truncated: 1,611 more rows]

## Sheet: Figure 3
number	WT	Delta	Omicron	BA5	infected_within_two_weeks	infected_within_ninety_days	vaccine_type
1	128	64	16	32
2	2048	1024	256	128			14 days mRNA1273
3	2048	1024	128	128
4	2048	1024	128	128
5	2048	1024	128	256
6	512	256	16	-
7	8192	4096	1024	512
8	512	512	64	32
9	1024	1024	128	256
10	2048	1024	256	128
11	1024	512	32	64
12	512	512	64	32
13	128	128	16	64
14	2048	512	256	128
15	256	256	32	128
16	2048	1024	256	64
17	256	512	128	64
18	4096	1024	256	128
19	2048	2048	64	64
20	2048	2048	128	64
21	2048	2048	128	128
22	512	512	64	32
23	1024	512	64	-
24	256	128	8	-			90 days mRNA1273
25	1024	256	64	16
26	8192	4096	4096	1024		1
27	2048	512	32	32
28	8192	4096	1024	512		1
29	2048	512	64	32
30	1024	128	64	32
31	4096	8192	2048	1024		1
32	2048	256	128	32
33	1024	256	64	32
34	8192	4096	1024	256	1	1
35	512	256	8	64
36	1024	1024	64	64
37	1024	1024	64	128		1
38	16384	8192	8192	512	1	1
39	1024	512	256	64
40	16384	16384	8192	512		1
41	1024	1024	128	16
42	1024	256	32	16
43	4096	2048	1024	512		1
44	2048	512	256	8
45	1024	512	64	64
46	2048	1024	256	256			14 days BNT162b2
47	1024	256	32	64
48	1024	512	64	64
49	1024	256	64	32
50	1024	256	256	64
51	4096	1024	256	256
52	8192	2048	1024	128
53	4096	1024	512	128
54	1024	1024	128	128
55	512	512	128	64
56	1024	512	128	128
57	512	256	32	32
58	2048	2048	512	256
59	2048	512	64	64
60	2048	1024	128	64
61	512	512	256	64
62	2048	512	512	128
63	2048	512	32	128
64	2048	1024	256	128
65	1024	1024	64	128
66	2048	512	64	64
67	2048	512	64	128
68	4096	2048	512	256		1	90 days BNT162b2
69	4096	1024	512	128		1
70	256	256	64	32
71	512	64	8	8
72	512	256	64	16
73	2048	256	32	32
74	4096	2048	64	128
75	1024	512	128	32
76	4096	4096	2048	256		1
77	1024	64	64	16
78	512	128	64	16
79	2048	512	128	32		1
80	1024	512	64	32
81	2048	512	128	16
82	8192	4096	1024	128		1
83	16384	16384	2048	256		1
84	8192	1024	2048	256		1
85	512	256	64	32
86	1024	512	128	16
87	1024	1024	1024	128
88	8192	1024	512	256		1
89	4096	1024	256	64	1	1
90	16384	8192	1024	512	1	1
91	256	256	8	16

## Sheet: Figure 4
age	sex	infection	days_contributed	vac_type	control_for	substantial disease
51.4	male	0	102	mRNA		0
36.88	female	1	32	mRNA		0
45.85	female	0	101	mRNA		0
77.83	male	0	102	mRNA		0
48.78	female	0	102	mRNA		0
62.26	female	0	102	mRNA		0
72.88	female	0	101	mRNA		0
78.93	male	0	102	mRNA		0
40.99	male	0	101	mRNA		0
37.15	female	1	90	mRNA		0
46.78	female	0	101	mRNA		0
67.19	female	0	102	mRNA		0
36.58	female	1	18	mRNA		0
45.54	female	0	102	mRNA		0
58.09	female	1	28	mRNA		0
64.11	female	0	102	mRNA		0
46.2	female	1	19	mRNA		0
44.04	female	0	101	mRNA		0
50.25	female	1	90	mRNA		0
64.03	female	1	47	mRNA		0
44.73	female	1	31	mRNA		0
63.43	female	0	101	mRNA		0
44.28	female	0	102	mRNA		0
29.26	female	1	83.7826	mRNA		0
49.51	female	0	101	mRNA		0
61.71	male	1	15	mRNA		0
36.05	male	1	14	mRNA		0
79.85	male	1	91	mRNA		0
43.93	female	0	101	mRNA		0
49.61	female	1	32	mRNA		1
34.17	female	0	101	mRNA		0
61.67	male	1	3	mRNA		0
58.92	female	1	15	mRNA		0
39.7	male	0	102	mRNA		0
65.94	male	0	101	mRNA		0
33.56	female	0	101	mRNA		0
37.87	female	1	36.8604	mRNA		0
52.26	female	0	102	mRNA		0
43.07	male	1	83.8535	mRNA		0
41.77	female	1	18	mRNA		0
63.87	male	0	101	mRNA		0
56.94	female	0	102	mRNA		0
61.76	female	1	39.8278	mRNA		0
51.58	female	1	90	mRNA		1
50.79	female	1	21	mRNA		0
40.77	female	1	14	mRNA		0
63.15	female	0	101	mRNA		0
65.39	female	1	83.8535	mRNA		0
79.01	female	1	84.7951	mRNA		0
41.3	male	1	34.0326	mRNA		0
57.6	female	0	101	mRNA		0
51.33	female	0	102	mRNA		0
60.5	female	0	101	mRNA		0
55.89	female	1	12	mRNA		0
64.18	male	0	102	mRNA		0
66.2083	female	0	101	mRNA		0
49.72	female	0	102	mRNA		0
45.92	male	0	102	mRNA		0
45.2806	female	0	101	mRNA		0
56.4	female	0	101	mRNA		0
39.91	female	0	102	mRNA		0
56.93	female	0	101	mRNA		0
55.12	female	1	7	mRNA		0
42.35	female	0	101	mRNA		0
64.05	female	0	101	mRNA		0
71.17	female	0	101	mRNA		0
63.64	female	0	101	mRNA		0
51.66	female	0	102	mRNA		0
71.35	male	0	101	mRNA		0
64.08	male	1	8	mRNA		0
38.02	male	0	101	mRNA		0
69.06	male	0	101	mRNA		0
41.56	male	0	102	mRNA		0
63	female	1	27	mRNA		0
55.58	male	0	101	mRNA		0
48.08	female	0	101	mRNA		0
65.9	female	0	102	mRNA		0
40.62	female	0	101	mRNA		0
54.87	female	0	101	mRNA		0
60.77	female	1	61.3854	mRNA		0
44.69	female	1	21	mRNA		0
70.41	male	0	102	mRNA		0
54.96	male	1	19	mRNA		0
47.42	male	1	9	mRNA		0
76.92	male	0	102	mRNA		0
56.04	female	1	6	mRNA		0
58.19	male	1	20	mRNA		0
38.81	male	0	101	mRNA		0
56.96	male	0	101	mRNA		0
62.6	male	1	21	mRNA		0
37.06	female	0	102	mRNA		0
55.65	male	0	102	mRNA		0
56.02	female	0	101	mRNA		0
63.15	female	0	102	mRNA		0
47.72	female	1	12	mRNA		0
74.2639	female	1	88	mRNA		0
57.71	female	1	18	mRNA		0
66.08	female	0	102	mRNA		0
32.44	female	1	18	mRNA		0
74.1722	male	1	89	mRNA		0
53.67	female	0	102	mRNA		0
60.35	female	0	101	mRNA		0
58.67	male	1	98	mRNA		0
57.64	female	1	14	mRNA		0
66.14	female	0	101	mRNA		0
67.64	female	0	101	mRNA		0
55.92	female	0	102	mRNA		0
75.99	male	1	2	mRNA
45.45	female	0	102	mRNA		0
86.94	female	0	102	mRNA		0
77.06	male	0	102	mRNA		0
60.47	male	1	0	mRNA		0
54.23	female	0	101	mRNA		0
61.06	male	0	101	mRNA		0
52.62	male	1	21	mRNA		0
72.44	male	1	15	mRNA		0
64.36	male	1	27.7118	mRNA		0
37.55	female	0	101	mRNA		0
61.62	female	1	14	mRNA		0
49.42	female	1	8	mRNA		0
40.37	male	1	62	BNT		0
38.6	female	0	111	BNT		0
51.58	female	1	80.466	BNT		0
63.87	female	1	68	BNT		1
61.95	female	1	33	BNT		0
43.58	male	1	21	BNT		1
34.59	female	1	16	BNT		0
65.16	female	0	110	BNT		0
70.61	male	0	110	BNT		0
75	male	0	110	BNT		0
57.52	female	1	26	BNT		0
54.39	female	0	110	BNT		0
36.49	male	1	15	BNT		0
77.68	male	1	90	BNT		0
43.39	male	1	37	BNT		0
74.08	female	0	110	BNT		0
46.21	female	0	111	BNT		0
80.12	male	0	111	BNT		0
76.72	male	0	110	BNT		0
54.22	female	1	29	BNT		0
70.91	male	0	110	BNT		0
69.5	male	1	91	BNT		0
58.9	female	0	111	BNT		0
70.01	male	0	110	BNT		0
75.87	male	0	111	BNT		0
39.52	female	0	110	BNT		0
65.26	male	0	111	BNT		0
58.74	female	0	110	BNT		0
76.81	male	0	110	BNT		0
44.72	female	0	110	BNT		0
69.97	female	0	111	BNT		0
50.64	female	0	110	BNT		0
42.19	female	1	31	BNT		0
45.51	female	0	111	BNT		0
52.99	male	0	110	BNT		0
73.53	female	0	111	BNT		0
62.92	female	1	57	BNT
46.79	female	1	47	BNT		0
73.64	female	0	110	BNT		0
67.55	male	1	8	BNT		0
55.48	female	0	111	BNT		0
74.59	male	0	110	BNT		0
75.94	female	0	110	BNT		0
41.71	male	0	111	BNT		0
50.76	female	0	111	BNT		0
66.86	male	0	111	BNT		0
69.81	male	0	110	BNT		0
59.35	female	0	111	BNT		0
60.27	female	1	36	BNT		0
71.73	female	0	111	BNT		0
58.13	female	1	21	BNT		0
49.98	female	0	110	BNT		0
61.72	female	1	45	BNT		0
46.72	female	0	111	BNT		0
35.53	female	0	111	BNT		0
69.41	male	0	111	BNT		0
68.15	male	1	82	BNT		0
83.91	male	0	111	BNT		0
46.16	male	1	63	BNT		0
44.83	male	1	38	BNT		1
58.5306	female	0	111	BNT		0
52.39	female	0	110	BNT		0
55.33	female	0	110	BNT		0
73.98	female	0	111	BNT		0
32.17	male	0	111	BNT		0
44.11	female	1	20	BNT		0
57.56	male	0	111	BNT		0
67.17	female	1	21	BNT		0
59.06	female	0	111	BNT		0
70.35	male	1	15	BNT		0
75.19	female	1	42	BNT		0
49.62	male	1	42	BNT		0
57.21	male	1	90	BNT		0
71.51	female	0	110	BNT		0
73.49	male	0	111	BNT		0
69	male	0	111	BNT		0
38.83	female	1	42	BNT		0
62.2	male	0	110	BNT		0
69.94	male	1	53	BNT		1
75.58	female	1	35	BNT		0
66.89	male	1	45	BNT		0
47.28	female	0	111	BNT		0
65.59	male	0	110	BNT		0
76.4	male	0	110	BNT		0
65.2	female	0	111	BNT		0
44.04	male	1	6	BNT		0
61.19	male	1	79	BNT		0
43.57	female	0	110	BNT		0
62.23	female	0	111	BNT		0
72.13	female	0	110	BNT		0
67.74	male	0	110	BNT		0
53.08	male	1	40	BNT		0
52.68	female	0	110	BNT		0
62.46	female	0	111	BNT		0
45.1	female	0	111	BNT		0
72.06	female	0	110	BNT		0
41.03	female	1	21	BNT		0
56.17	male	1	64	BNT		0
36.27	male	1	21	BNT		1
30.44	female	1	22	BNT		0
50.37	female	1	48.8278	BNT		1
64.89	female	1	7	BNT
43.04	female	1	35	BNT		0
59.04	female	0	110	BNT		0
50.93	male	1	40	BNT		0
65	male	1	64	BNT		0
43.13	male	1	91	BNT		0
70.16	female	0	110	BNT		0
56.27	female	0	111	BNT		0
42.9	female	0	110	BNT		0
63.51	female	0	111	BNT		0
55.51	female	0	111	BNT		0
37.2	female	0	110	BNT		0
72.77	female	0	110	BNT		0
48.71	female	1	101	BNT
47.08	male	1	73	BNT		0
68.88	male	1	19	BNT
65.35	male	1	27	BNT		1
64.81	male	0	111	BNT		0
32.3028	female	1	20	BNT		0
67.58	female	1	91	BNT		0
85.31	female	1	8	BNT		1
75.25	female	0	110	BNT		0
73.83	female	1	7	BNT		0
63.3	male	1	84	BNT		1
33.73	female	1	24	BNT		0
69.15	female	1	15	BNT		0
66.77	female	0	111	BNT		0
35.92	male	0	110	BNT		0
83.0472	male	0	111	BNT		0
60.51	female	0	110	BNT		0
67.1	female	1	79.9424	BNT		0
71.53	female	0	111	BNT		0
65.46	female	0	111	BNT		0
66.53	male	0	111	BNT		0
44.35	female	0	110	BNT		0
33.9	male	1	7	BNT		0
55.22	female	1	64	BNT		0
74.31	male	0	110	BNT		0
71.37	female	1	20	BNT		0
72.38	female	0	110	BNT		0
70.73	female	1	63	BNT		0
56.54	female	1	63	BNT		0
55.95	male	1	55	BNT		0
57.43	female	1	100	BNT		0
46.97	female	1	90	BNT		0
66.72	male	1	92.9208	BNT		1
73.87	male	1	28	BNT		0
40.96	female	1	20	BNT		0
36.21	female	1	94.8222	BNT		0
58.18	male	1	19	BNT		0
59.64	male	0	111	BNT		0
61.31	female	0	111	BNT		0
69.47	male	1	105	BNT		0
73.58	male	0	16	Control	pfizer	0
83.44	male	0	9	Control	both	0
77.75	female	1	7	Control	moderna	0
73.68	male	0	16	Control	pfizer	0
76.08	male	0	8	Control	pfizer	0
81.94	male	1	10	Control	pfizer	0
73.08	male	0	111	Control	pfizer	0
78.12	female	0	111	Control	both	0
73.63	female	0	12	Control	pfizer	0
71.72	male	0	16	Control	both	0
75.33	female	0	44.4111	Control	both	0
77.39	female	1	9	Control	moderna	0
74.07	female	0	9	Control	pfizer	0
73.92	male	1	13	Control	pfizer	0
78.39	female	0	111	Control	pfizer	0
75.18	male	0	8	Control	pfizer	0
72.35	female	0	9	Control	pfizer	0
75.1	male	1	9	Control	pfizer	0
72.47	male	0	111	Control	both	0
73.44	female	0	8	Control	pfizer	0
76.05	female	0	29	Control	pfizer	0
72.48	female	1	9	Control	pfizer	0
74.45	female	0	111	Control	pfizer	0
77.31	male	0	10	Control	both	0
79.58	female	0	111	Control	both	0
73.83	male	0	8	Control	moderna	0
77.75	female	0	13	Control	moderna	0
73.98	female	0	8	Control	both	0
73.97	female	0	10	Control	pfizer	0
78.05	female	1	9	Control	both	0
74.37	female	0	10	Control	pfizer	0
76.71	male	1	8	Control	both	1
83.3	male	0	13	Control	pfizer	0
72.8	female	1	8	Control	pfizer
74.13	female	0	8	Control	pfizer	0
74.57	female	0	21	Control	pfizer	0
77.85	female	0	7	Control	pfizer	0
73.61	male	0	13	Control	pfizer	0
80.08	female	0	8	Control	both	0
81.02	female	0	17	Control	both	0
72.88	male	0	14	Control	both	0
50.87	female	0	111	Control	both	0
54.96	female	1	111	Control	pfizer	0
49.56	male	0	8	Control	pfizer	0
67.74	female	1	48	Control	both	0
41.98	male	1	97	Control	both	0
52.99	female	0	7	Control	moderna	0
61.42	female	0	9	Control	moderna	0
71.41	female	0	8	Control	both	0
56.95	female	1	13	Control	both	0
74.33	female	1	7	Control	pfizer	0
62.47	female	0	11	Control	both	0
77.53	male	0	8	Control	both	0
76.14	male	0	90	Control	pfizer	0
69.22	male	1	13	Control	both	0
74.28	female	1	16	Control	pfizer	0
62.34	female	1	44.9639	Control	pfizer	1
60.79	male	1	9	Control	pfizer	1
56.56	female	1	10	Control	moderna	1
58.53	female	0	10	Control	pfizer	0
65.24	female	0	111	Control	both	0
68.62	female	0	101	Control	both	0
58.27	male	0	111	Control	both	0
52.61	female	0	111	Control	moderna	0
66.7	female	0	100	Control	moderna	0
45.82	female	0	14	Control	both	0
62.26	female	0	8	Control	pfizer	0
60.55	female	0	9	Control	moderna	0
64.16	female	0	20	Control	moderna	0
54.4	female	1	19	Control	both	0
73.31	female	0	10	Control	both	0
59.69	female	0	111	Control	pfizer	0
45.55	female	1	8	Control	moderna	0
71.58	male	0	10	Control	pfizer	0
52.65	female	1	22	Control	moderna	0
69.05	female	0	14	Control	pfizer	0
72.37	male	1	9	Control	pfizer	0
41.92	female	0	111	Control	pfizer	0
42.01	female	1	13	Control	pfizer
56.26	female	1	19	Control	both	0
55.95	female	0	111	Control	moderna	0
56.06	female	0	13	Control	pfizer	0
56.15	female	1	19	Control	both	1
56.08	female	0	14	Control	both	0
55.94	female	1	22	Control	moderna	0
55.72	female	1	13	Control	pfizer	1
55.6	female	1	97	Control	pfizer
55.07	female	1	12	Control	pfizer	1
54.56	female	0	111	Control	moderna	0
53.56	male	1	9	Control	pfizer	0
53.6	male	1	59	Control	both	0
53.73	male	1	8	Control	moderna	0
53.34	female	0	111	Control	pfizer	0
52.72	female	1	65.0174	Control	both	0
51.91	female	0	8	Control	moderna	0
52.76	female	0	44	Control	pfizer	0
52.61	female	0	111	Control	both	0
52.13	female	0	111	Control	pfizer	0
51.97	male	0	111	Control	moderna	0
51.78	female	0	111	Control	both	0
48.37	female	0	8	Control	both	0
48.41	female	1	23	Control	moderna	1
47.95	female	1	22	Control	pfizer	1
47.84	female	0	111	Control	pfizer	0
89.61	female	0	13	Control	both	0
64.74	male	0	10	Control	both	0
64.5	female	1	21	Control	both	1
73.15	female	1	23	Control	pfizer	0
48.02	female	1	16	Control	pfizer	1
47.72	male	1	24	Control	pfizer	0
47.55	female	1	51	Control	pfizer	0
47.69	male	0	15	Control	moderna	0
47.66	female	0	14	Control	both	0
51.41	male	0	14	Control	both	0
51.34	female	0	111	Control	both	0
51	female	0	111	Control	moderna	0
51.31	female	1	32	Control	moderna	1
50.83	female	1	108	Control	both	0
50.57	female	0	111	Control	moderna	0
50.33	male	0	111	Control	pfizer	0
50.57	female	0	111	Control	both	0
50.3	male	0	15	Control	pfizer	0
50.08	female	0	7	Control	pfizer	0
49.97	female	0	111	Control	moderna	0
49.99	female	0	8	Control	moderna	0
49.48	female	0	111	Control	moderna	0
49.41	female	1	7	Control	both	1
72.27	female	0	13	Control	pfizer	0
43.05	female	0	9	Control	moderna	0
47.19	male	1	54	Control	both	0
47.07	male	1	46.8604	Control	both	1
47.13	female	0	14	Control	moderna	0
46.57	female	1	66	Control	moderna	1
46.37	female	0	111	Control	pfizer	0
35.55	male	1	25	Control	pfizer	0
45.31	male	0	14	Control	pfizer	0
44.97	female	1	22	Control	moderna	0
45.15	female	0	111	Control	both	0
45.06	female	1	27	Control	both	0
44.69	female	0	11	Control	pfizer	0
44.74	female	1	8	Control	pfizer	1
44.47	female	1	6	Control	moderna	1
43.91	female	1	15	Control	pfizer	1
43.88	female	0	111	Control	pfizer	0
44.15	female	1	34	Control	pfizer	0
44.14	female	0	13	Control	pfizer	0
42.77	female	1	25	Control	moderna	1
43.02	female	1	100	Control	pfizer	1
41.99	female	1	57	Control	moderna	1
42.41	female	0	8	Control	both	0
42.13	male	1	8	Control	moderna	0
42.43	male	1	68	Control	both	0
36.89	female	1	50	Control	pfizer	0
36.73	male	0	111	Control	both	0
42.01	male	1	10	Control	moderna	0
41.64	female	0	10	Control	pfizer	0
41.67	female	1	14	Control	pfizer	1
46.26	female	1	24	Control	both	0
45.99	male	0	10	Control	pfizer	0
36.01	female	0	111	Control	pfizer	0
45.62	female	1	10	Control	moderna	0
45.69	female	1	8	Control	pfizer	0
37.79	female	0	111	Control	pfizer	0
37.31	female	1	28	Control	moderna	0
37.6	female	1	21	Control	moderna	0
37.28	female	1	42.2604	Control	moderna	0
38.76	female	1	20	Control	moderna	0
41.55	female	0	111	Control	both	0
41.23	female	1	43	Control	moderna	1
41.24	male	0	111	Control	both	0
40.86	male	0	8	Control	pfizer	0
75.86	male	1	9	Control	pfizer	0
40.28	female	1	25	Control	moderna	0
40.49	male	0	15	Control	both	0
75.31	male	0	8	Control	pfizer	0
40.8	female	0	13	Control	moderna	0
40.51	female	1	86.25	Control	pfizer	1
40.14	female	1	8	Control	pfizer	1
76.97	female	1	18	Control	pfizer	0
40.32	female	1	13	Control	pfizer	1
71.26	female	0	9	Control	pfizer	0
71.31	female	0	14	Control	pfizer	0
71.14	male	0	16	Control	both	0
70.79	male	0	8	Control	both	0
70.11	male	1	7	Control	pfizer	0
70.65	female	0	8	Control	pfizer	0
70.3	male	1	13	Control	both	0
70.04	female	0	9	Control	pfizer	0
70.2	female	0	17	Control	pfizer	0
70.24	female	0	111	Control	pfizer	0
69.99	male	1	7	Control	pfizer	0
70.25	male	0	13	Control	pfizer	0
69.94	female	0	21	Control	pfizer	0
69.72	female	0	7	Control	pfizer	0
69.45	male	0	9	Control	pfizer	0
69.09	male	1	62	Control	pfizer	0
68.91	female	0	10	Control	pfizer	0
68.45	female	0	8	Control	both	0
68.48	male	0	51	Control	pfizer	0
67.25	male	0	15	Control	pfizer	0
67.8	female	1	10	Control	pfizer	1
67.6	female	1	9	Control	both	1
64.29	female	0	13	Control	moderna	0
39.93	male	0	111	Control	moderna	0
66.53	female	1	13	Control	both	0
66.63	female	1	16	Control	moderna	0
66.53	female	1	13	Control	moderna	1
66.27	female	0	111	Control	both	0
66.15	female	0	10	Control	pfizer	0
66.7	female	0	111	Control	pfizer	0
66.11	female	0	111	Control	pfizer	0
64.7	female	0	111	Control	both	0
65.44	male	0	10	Control	pfizer	0
65.7	male	0	9	Control	pfizer	0
65.41	female	0	8	Control	both	0
65.74	female	0	30	Control	both	0
65.76	female	0	8	Control	pfizer	0
65.56	male	0	8	Control	both	0
63.69	female	1	7	Control	moderna	0
65.05	male	0	8	Control	moderna	0
65.32	female	1	16	Control	pfizer	1
59.61	male	0	17	Control	moderna	0
65	male	0	9	Control	moderna	0
65.09	female	0	13	Control	moderna	0
64.42	female	0	10	Control	both	0
64.33	female	0	111	Control	both	0
64.02	female	0	13	Control	moderna	0
63.94	female	0	9	Control	moderna	0
63.61	female	1	13	Control	moderna	1
63.24	female	1	12	Control	both	0
62.98	female	1	1	Control	pfizer	1
62.94	male	0	10	Control	both	0
62.95	female	0	21	Control	both	0
63.05	female	0	7	Control	both	0
62.92	female	0	9	Control	both	0
62.68	female	0	111	Control	both	0
62.6	female	1	83.7118	Control	both	0
62.66	male	0	9	Control	both	0
62.36	female	0	8	Control	pfizer	0
62.35	male	1	13	Control	both	0
62.12	male	0	15	Control	pfizer	0
61.77	female	0	8	Control	moderna	0
61.62	female	0	8	Control	moderna	0
61.44	female	0	14	Control	both	0
61.37	female	0	111	Control	pfizer	0
61.28	female	0	111	Control	pfizer	0
60.65	male	0	111	Control	both	0
60.86	female	0	111	Control	pfizer	0
60.77	female	0	8	Control	pfizer	0
60.6	male	1	44	Control	moderna
60.42	female	1	8	Control	both	1
59.66	male	1	28	Control	moderna	0
60.04	female	1	36.2285	Control	pfizer	0
59.79	male	1	13	Control	moderna	0
59.74	female	0	111	Control	both	0
59.25	female	0	10	Control	pfizer	0
58.85	female	0	111	Control	both	0
58.77	female	0	111	Control	both	0
58.7	female	1	31	Control	moderna	0
58.75	female	1	23	Control	pfizer
58.43	female	0	111	Control	both	0
58.53	female	1	2	Control	moderna	1
58.14	female	1	9	Control	pfizer	0
58.35	female	1	28	Control	moderna	0
57.97	female	0	111	Control	pfizer	0
57.99	female	1	92.7826	Control	pfizer	0
58.01	female	0	9	Control	moderna	0
57.84	male	0	10	Control	both	0
57.72	female	0	8	Control	moderna	0
57.58	female	0	8	Control	moderna	0
57.39	female	1	10	Control	pfizer	0
57.18	male	0	13	Control	both	0
57.05	female	0	13	Control	both	0
56.58	female	1	27	Control	pfizer	0
56.9	female	0	111	Control	moderna	0
57	male	1	37	Control	pfizer	0
56.76	female	0	111	Control	moderna	0
56.56	female	0	111	Control	moderna	0
56.47	male	1	17	Control	both	1
53.72	female	0	14	Control	pfizer	0
39.78	female	0	9	Control	pfizer	0
39.62	female	1	33	Control	pfizer	1
39.72	female	1	28	Control	pfizer	0
39.29	female	1	9	Control	pfizer	0
73.12	female	0	15	Control	pfizer	0
39.37	female	0	111	Control	pfizer	0
66.73	female	0	9	Control	both	0
75.04	male	1	8	Control	both	0
75.99	female	0	12	Control	both	0
66.01	female	0	9	Control	pfizer	0
73.75	female	0	10	Control	pfizer	0
39.33	female	0	111	Control	pfizer	0
80.33	male	0	9	Control	both	0
66.59	female	0	8	Control	both	0
39.06	female	0	8	Control	moderna	0
37.35	female	1	15	Control	both	1
37.7	female	1	31	Control	moderna	1
73.32	male	0	8	Control	pfizer	0
76.07	male	0	9	Control	pfizer	0
74.74	male	0	8	Control	both	0
56.85	male	0	9	Control	both	0
74.72	female	1	10	Control	pfizer	0
72.36	female	1	15	Control	pfizer	0
63.58	female	0	8	Control	both	0
75.69	male	1	15	Control	pfizer	0
76.4	male	0	10	Control	both	0
66.14	female	0	111	Control	pfizer	0
56.84	female	0	17	Control	moderna	0
57.03	female	0	111	Control	moderna	0
61.99	female	0	13	Control	moderna	0
75.1	female	1	30	Control	pfizer	0
38.34	male	1	10	Control	moderna
32.45	male	0	14	Control	pfizer	0
32.28	male	1	10	Control	pfizer	1
32.34	female	1	29	Control	moderna	0
30.27	female	0	14	Control	pfizer	0
34.59	female	1	16	Control	pfizer	1
34.77	female	1	63.2688	Control	moderna	0
34.62	female	0	16	Control	pfizer	0
34.39	female	0	16	Control	both	0
34.32	male	0	15	Control	pfizer	0
33.01	female	0	111	Control	pfizer	0
32.44	female	1	25	Control	pfizer	0
65.15	female	1	56	Control	both	0
34.73	female	1	23	Control	moderna	1
61.79	male	1	8	Control	both	0
56.29	female	1	39.0396	Control	both	0
70.76	female	0	8	Control	pfizer	0
71.01	female	1	22	Control	pfizer	0
60.21	female	0	13	Control	moderna	0
64.11	female	0	111	Control	moderna	0
69.32	male	0	28	Control	both	0
39.73	female	0	111	Control	pfizer	0
63.1	female	0	16	Control	pfizer	0
31.36	male	0	111	Control	pfizer	0
30.93	female	1	77.1757	Control	pfizer	0
47.81	female	1	72.9354	Control	pfizer
58.69	female	0	111	Control	both	0
37.31	female	1	48	Control	moderna	1
71.54	female	0	8	Control	both	0
46.09	female	1	16	Control	moderna	0
56.33	male	0	10	Control	both	0
42.28	female	1	86.9028	Control	pfizer	0
59.7	female	0	21	Control	pfizer	0
63.35	female	1	16	Control	pfizer	0
50.98	female	1	23	Control	both	0
34.33	female	1	14	Control	moderna
47.85	female	1	39.0396	Control	both	0
65.9	male	0	10	Control	pfizer	0
61.61	male	0	10	Control	both	0
63.81	female	0	111	Control	pfizer	0
50.43	female	0	111	Control	moderna	0
71.17	female	0	111	Control	pfizer	0
29.21	female	1	32	Control	moderna	0
50.51	female	1	25	Control	moderna	1
43.04	female	1	101	Control	moderna	0
38.64	female	0	111	Control	moderna	0
38.11	female	1	42	Control	moderna	0
36.3	female	0	16	Control	pfizer	0
64.6	female	1	31	Control	both	1
44.58	female	1	8	Control	pfizer	1
37.93	female	0	111	Control	moderna	0
71.17	male	0	111	Control	both	0
51.97	male	1	46.1403	Control	pfizer	0
36.05	female	0	10	Control	pfizer	0
54.92	female	0	111	Control	moderna	0
52.94	female	0	13	Control	pfizer	0
62.02	female	0	111	Control	pfizer	0
41.87	female	0	111	Control	moderna	0
46.15	female	1	55	Control	moderna	0
65.56	female	0	88	Control	pfizer	0
55.96	female	0	111	Control	pfizer	0
64.08	male	0	9	Control	both	0
55.26	male	1	24	Control	moderna	1
71.59	male	0	14	Control	pfizer	0
59.63	female	1	11	Control	pfizer	0
29.93	female	0	111	Control	moderna	0
59.31	female	1	29	Control	pfizer	0
44.84	female	1	42	Control	moderna	0
48.55	female	0	38.4257	Control	moderna	0
65.08	male	0	111	Control	both	0
69.99	female	0	10	Control	pfizer	0
46.01	female	1	15	Control	pfizer	1
43	male	0	111	Control	both	0
52.25	female	1	97	Control	both	0
71.13	female	0	7	Control	pfizer	0
58.91	female	1	16	Control	moderna	0
63.3	female	1	111	Control	both
43.88	female	1	30	Control	pfizer	1
39.18	female	0	111	Control	pfizer	0
46.38	female	1	23	Control	moderna	0
46.3	female	1	74.6479	Control	pfizer	1
54.65	female	1	16	Control	moderna	0
58.04	female	0	111	Control	moderna	0
62.44	female	1	27	Control	moderna	1
44.62	female	1	93.8535	Control	moderna	0
48.64	female	1	23	Control	moderna	1
57.78	female	0	49	Control	both	0
42.54	female	0	111	Control	moderna	0
46.62	female	0	111	Control	moderna	0
46.35	female	0	111	Control	both	0
54.92	female	0	111	Control	pfizer	0
44.6	female	1	29	Control	moderna	0
66.85	female	0	111	Control	both	0
44.79	female	1	59	Control	both	1
59.41	female	0	111	Control	both	0
60.1	female	1	33	Control	pfizer	0
57.85	female	1	24	Control	moderna	1
51.29	female	1	29	Control	pfizer	0
60.38	female	1	23	Control	pfizer	0
47.66	female	1	14	Control	pfizer	1
39.54	female	1	69.7306	Control	pfizer	1
45.29	female	0	14	Control	pfizer	0
41.25	female	0	8	Control	moderna	0
38.23	female	1	48	Control	moderna	0
39.18	male	0	111	Control	moderna	0
46.99	female	0	111	Control	moderna	0
38.4	female	0	111	Control	moderna	0
45.64	female	0	111	Control	moderna	0
40.27	male	0	111	Control	moderna	0
34.85	male	1	16	Control	pfizer	0
36.62	female	0	111	Control	pfizer	0
36.92	female	1	18	Control	pfizer	1
32.3	female	1	102	Control	moderna	1
56.47	male	1	93	Control	moderna
70.92	female	0	1	Control	pfizer
